# Supplementary material for: Luminescent Nanocrystal Probes for Monitoring Temperature and Thermal Energy Dissipation of Electrical Microcircuit
Source: Nanomaterials (Basel). 2024 Dec 11;14(24):1985. doi: 10.3390/nano14241985 (PMC11728609; doi:10.3390/nano14241985)
Supplement: Supplementary file 1 [file nanomaterials-14-01985-s001.zip]

Archive with 1 entries (1 files):
- nanomaterials-3330399-supplementary.pdf
